# Supplementary material for: SIRT1 Prevents R-Loops during Chronological Aging by Modulating DNA Replication at rDNA Loci
Source: Cells. 2023 Nov 15;12(22):2630. doi: 10.3390/cells12222630 (PMC10669956; doi:10.3390/cells12222630)
Supplement: Supplementary file 1 [file cells-12-02630-s001.zip]

Archive with 1 entries (1 files):
- cells-2660244-supplementary.pdf
